# Supplementary material for: Optimal Post-Operative Nalbuphine Dose Regimen: A Randomized Controlled Trial in Patients with Laparoscopic Cholecystectomy
Source: Medicina (Kaunas). 2024 Jan 23;60(2):195. doi: 10.3390/medicina60020195 (PMC10890534; doi:10.3390/medicina60020195)
Supplement: Supplementary file 1 [file medicina-60-00195-s001.zip]

Archive with 2 entries (2 files):
- Supplementary table 1 .pdf
- Supplementary table 2 .pdf
